# Supplementary material for: Revealing the Structure Formation on Polyglycerol Citrate Polymers—An Environmentally Friendly Polyester as a Seed-Coating Material
Source: Polymers (Basel). 2023 Nov 2;15(21):4303. doi: 10.3390/polym15214303 (PMC10647340; doi:10.3390/polym15214303)
Supplement: Supplementary file 1 [file polymers-15-04303-s001.zip]

Archive with 1 entries (1 files):
- polymers-2680716-supplementary.pdf
